# Supplementary material for: Revealing the Best Strategies for Rare Cell Type Detection in Multi-Sample Single-Cell Datasets
Source: Genes (Basel). 2025 Dec 29;17(1):31. doi: 10.3390/genes17010031 (PMC12840603; doi:10.3390/genes17010031)
Supplement: Supplementary file 1 [file genes-17-00031-s001.zip]

Archive with 1 entries (1 files):
- genes-4066932-supplementary.pdf
